# Supplementary material for: Genomic Evolution and Phylodynamics of the Species Orthomarburgvirus marburgense (Marburg and Ravn Viruses) to Understand Viral Adaptation and Marburg Virus Disease’s Transmission Dynamics
Source: Pathogens. 2024 Dec 14;13(12):1107. doi: 10.3390/pathogens13121107 (PMC11728648; doi:10.3390/pathogens13121107)
Supplement: Supplementary file 1 [file pathogens-13-01107-s001.zip]

Archive with 3 entries (2 files):
- pathogens-3347639-supplementary/
- pathogens-3347639-supplementary/Supplementary File S1.pdf
- pathogens-3347639-supplementary/Supplementary File S2.pdf
